# Supplementary material for: Positive Selection Shaped the Convergent Evolution of Independently Expanded Kallikrein Subfamilies Expressed in Mouse and Rat Saliva Proteomes
Source: PLoS One. 2011 Jun 14;6(6):e20979. doi: 10.1371/journal.pone.0020979 (PMC3114847; doi:10.1371/journal.pone.0020979)
Supplement: Table S3 — Mouse sample report. (XLSX) [file pone.0020979.s007.xlsx]

## Sheet: sample table
#	Visible?	Starred?	Table S3. Mouse sample report
35	TRUE	FALSE	Identified Proteins (81)	Accession Number	Molecular Weight	Protein Grouping Ambiguity	Quantitative Variance	Taxonomy	BF1_209317	BF2_209364	BF3_209364	BM1_209317	BM2_209364	BM3_209364	Female Mean	Male Mean	Total Mean	Female St Dev	Male St Dev	Total St Dev
5	TRUE	FALSE	16.5 kDa submandibular gland glycoprotein	IPI00113710	15 kDa	TRUE		unknown	6.01	5.56	6.4	24.91	13.17	26.83	5.99	21.6367	13.8133	0.420357	7.39493	9.76679
2	TRUE	FALSE	Acidic mammalian chitinase	IPI00346516	52 kDa	TRUE		unknown	711	709.95	577.5	458.98	613.94	602.17	666.15	558.363	612.257	76.7749	86.2695	93.9155
10	TRUE	FALSE	Alpha-amylase 1	IPI00315893	58 kDa	TRUE		unknown	2023.86	716.89	613.36	1186.14	536.58	504.79	1118.04	742.503	930.27	786.172	384.529	590.491
14	TRUE	FALSE	Androgen binding protein alpha	IPI00127933	10 kDa	TRUE		unknown	335.47	282.03	248.42	130.91	362.11	181.84	288.64	224.953	256.797	43.8998	121.48	88.8293
54	TRUE	FALSE	androgen binding protein gamma	IPI00170392	13 kDa			unknown	340.48	218.12	218.96	176.49	153.07	182.84	259.187	170.8	214.993	70.4033	15.6795	66.5181
7	TRUE	FALSE	angiotensinogen	IPI00654069	53 kDa			unknown	16.02	11.11	3.84	3.71	0	2.98	10.3233	2.23	6.27667	6.12799	1.96543	6.01803
18	TRUE	FALSE	Carbonic anhydrase 6	IPI00114881	36 kDa	TRUE		unknown	575.81	230.63	250.98	428.77	125.09	153.03	352.473	235.63	294.052	193.683	167.847	174.27
60	TRUE	FALSE	carbonic anhydrase VI precursor	IPI00420184	36 kDa	TRUE		unknown	693.98	200.06	229.21	426.65	133.32	126.2	374.417	228.723	301.57	277.133	171.446	221.013
26	TRUE	FALSE	Chitinase-3-like protein 4	IPI00314910	45 kDa	TRUE		unknown	0	0	1.28	0	0	2.98	0.426667	0.993333	0.71	0.739008	1.7205	1.22427
47	TRUE	FALSE	Cysteine-rich secretory protein 1	IPI00132195	28 kDa	TRUE		unknown	68.1	9.73	8.96	41.87	11.52	1.99	28.93	18.46	23.695	33.9244	20.8261	25.821
32	TRUE	FALSE	Dcpp2 protein	IPI00420775	16 kDa	TRUE		unknown	0	9.73	10.24	261.82	27.98	13.91	6.65667	101.237	53.9467	5.77048	139.247	102.239
6	TRUE	FALSE	DD72 protein	IPI00124867	16 kDa			unknown	27.04	36.12	24.33	20.67	11.52	4.97	29.1633	12.3867	20.775	6.17515	7.8858	11.1608
15	TRUE	FALSE	demilune cell and parotid protein	IPI00118977	19 kDa	TRUE		unknown	314.44	215.35	145.98	484.95	182.7	673.72	225.257	447.123	336.19	84.6658	247.686	205.363
17	TRUE	FALSE	demilune cell and parotid protein 2	IPI00662097	19 kDa	TRUE		unknown	223.32	120.87	56.34	403.33	121.8	282.21	133.51	269.113	201.312	84.2046	141.221	127.789
8	TRUE	FALSE	demilune cell and parotid protein 3	IPI00469417	19 kDa	TRUE		unknown	206.29	77.8	46.1	349.27	134.97	118.25	110.063	200.83	155.447	84.8287	128.824	109.491
67	TRUE	FALSE	Deoxyribonuclease-1	IPI00308684	32 kDa			unknown	525.74	605.75	291.95	192.92	329.19	471.01	474.48	331.04	402.76	163.059	139.054	156.66
24	TRUE	FALSE	E3 SUMO-protein ligase RanBP2	IPI00337844	341 kDa			unknown	0	1.39	0	0	0	2.98	0.463333	0.993333	0.728333	0.802517	1.7205	1.23529
40	TRUE	FALSE	Epidermal growth factor-binding protein type B	IPI00121818	29 kDa	TRUE		unknown	6.01	9.73	2.56	112.89	95.47	61.61	6.1	89.99	48.045	3.58585	26.0755	48.871
74	TRUE	FALSE	Extracellular peptidase inhibitor	IPI00126104	8 kDa			unknown	5.01	8.34	1.28	11.13	8.23	5.96	4.87667	8.44	6.65833	3.53189	2.59139	3.38896
65	TRUE	FALSE	gamma-glutamyl hydrolase precursor	IPI00828662	35 kDa	TRUE		unknown	0	130.6	113.96	0	0	36.77	81.52	12.2567	46.8883	71.087	21.2292	60.3393
29	TRUE	FALSE	granulin	IPI00124640	65 kDa	TRUE		unknown	2	0	0	5.3	4.94	2.98	0.666667	4.40667	2.53667	1.1547	1.24857	2.3137
70	TRUE	FALSE	hypothetical protein LOC381819	IPI00918176	12 kDa			unknown	56.08	18.06	34.57	22.79	16.46	11.92	36.2367	17.0567	26.6467	19.0647	5.45951	16.3606
80	TRUE	FALSE	Isoform 1 of Vomeromodulin	IPI00349521	62 kDa			unknown	0	0	0	0	19.75	0	0	6.58333	3.29167	0	11.4027	8.0629
39	TRUE	FALSE	Isoform 2 of Myosin-XVIIIa	IPI00407425	196 kDa			unknown	0	0	0	0	0	2.98	0	0.993333	0.496667	0	1.7205	1.21658
75	TRUE	FALSE	Isoform 2 of Submandibular gland protein C	IPI00405006	74 kDa	TRUE		unknown	58.08	38.9	17.93	0	0	0	38.3033	0	19.1517	20.0816	0	24.5245
19	TRUE	FALSE	Isoform 7 of Inositol 1,4,5-trisphosphate receptor type 1	IPI00117630	309 kDa	TRUE		unknown	0	1.39	3.84	0	1.65	0	1.74333	0.55	1.14667	1.94423	0.952628	1.51731
28	TRUE	FALSE	Isoform I of Gamma-glutamyl hydrolase	IPI00129243	35 kDa	TRUE		unknown	79.11	170.89	138.29	38.16	82.3	51.67	129.43	57.3767	93.4033	46.5271	22.6166	51.2642
30	TRUE	FALSE	Kallikrein 1-related peptidase b1	IPI00134580	29 kDa	TRUE		unknown	0	6.95	1.28	130.91	144.84	78.5	2.74333	118.083	60.4133	3.69887	34.9806	66.977
27	TRUE	FALSE	Kallikrein 1-related peptidase b11	IPI00136034	29 kDa	TRUE		unknown	0	0	0	87.45	62.55	65.58	0	71.86	35.93	0	13.5861	40.2864
45	TRUE	FALSE	Kallikrein 1-related peptidase b16	IPI00113575	29 kDa	TRUE		unknown	0	1.39	0	53	75.71	50.68	0.463333	59.7967	30.13	0.802517	13.8301	33.6586
23	TRUE	FALSE	Kallikrein 1-related peptidase b21	IPI00124822	29 kDa	TRUE		unknown	2	0	0	29.68	29.63	13.91	0.666667	24.4067	12.5367	1.1547	9.09041	14.236
48	TRUE	FALSE	Kallikrein 1-related peptidase b22	IPI00136038	28 kDa	TRUE		unknown	0	0	0	71.02	87.24	64.59	0	74.2833	37.1417	0	11.6723	41.351
52	TRUE	FALSE	Kallikrein 1-related peptidase b24	IPI00124804	29 kDa	TRUE		unknown	0	0	0	18.02	16.46	29.81	0	21.43	10.715	0	7.29909	12.6129
36	TRUE	FALSE	Kallikrein 1-related peptidase b26	IPI00121821	28 kDa	TRUE		unknown	8.01	0	0	115.01	0	39.75	2.67	51.5867	27.1283	4.62458	58.4115	45.7293
46	TRUE	FALSE	Kallikrein 1-related peptidase b27	IPI00124824	29 kDa	TRUE		unknown	0	0	0	34.98	31.27	18.88	0	28.3767	14.1883	0	8.43096	16.4318
22	TRUE	FALSE	Kallikrein 1-related peptidase b3	IPI00134582	29 kDa	TRUE		unknown	0	0	0	77.91	36.21	22.85	0	45.6567	22.8283	0	28.7199	30.9078
41	TRUE	FALSE	Kallikrein 1-related peptidase b5	IPI00136033	29 kDa	TRUE		unknown	51.07	58.35	94.76	36.57	37.86	16.89	68.06	30.44	49.25	23.4076	11.7524	26.4385
20	TRUE	FALSE	Kallikrein 1-related peptidase b8	IPI00130801	29 kDa	TRUE		unknown	0	0	2.56	73.14	52.67	34.78	0.853333	53.53	27.1917	1.47802	19.1945	31.316
43	TRUE	FALSE	Kallikrein 1-related peptidase b9	IPI00136040	29 kDa	TRUE		unknown	9.01	0	0	194.51	105.34	49.68	3.00333	116.51	59.7567	5.20193	73.0583	77.5304
33	TRUE	FALSE	Kallikrein 1-related peptidase-like b4	IPI00316234	29 kDa	TRUE		unknown	0	0	0	12.19	39.5	35.77	0	29.1533	14.5767	0	14.8086	18.512
12	TRUE	FALSE	Kallikrein-1	IPI00323869	29 kDa	TRUE		unknown	70.1	76.41	102.44	29.68	36.21	21.86	82.9833	29.25	56.1167	17.1428	7.18466	31.6919
77	TRUE	FALSE	Keratin intermediate filament 16a	IPI00131209	52 kDa	TRUE		unknown	0	16.67	10.24	0	44.44	6.96	8.97	17.1333	13.0517	8.40725	23.9029	16.6375
25	TRUE	FALSE	Keratin, type II cytoskeletal 5	IPI00139301	62 kDa			unknown	2	0	1.28	1.06	3.29	0	1.09333	1.45	1.27167	1.01298	1.67932	1.25565
76	TRUE	FALSE	lactoperoxidase	IPI00133770	80 kDa			unknown	42.06	34.73	23.05	31.27	26.34	27.82	33.28	28.4767	30.8783	9.58759	2.52975	6.80075
72	TRUE	FALSE	Long palate, lung and nasal epithelium carcinoma-associated protein 1	IPI00117756	52 kDa			unknown	0	0	0	0	4.94	7.95	0	4.29667	2.14833	0	4.01386	3.46162
42	TRUE	FALSE	Lysosomal alpha-mannosidase	IPI00381303	115 kDa			unknown	0	0	0	3.18	1.65	5.96	0	3.59667	1.79833	0	2.185	2.40635
81	TRUE	FALSE	Major urinary protein 5	IPI00115243	21 kDa			unknown	0	6.95	1.28	4.24	18.11	48.69	2.74333	23.68	13.2117	3.69887	22.7425	18.5436
16	TRUE	FALSE	Mannosyl-oligosaccharide 1,2-alpha-mannosidase IA	IPI00132493	73 kDa			unknown	0	0	0	0	0	2.98	0	0.993333	0.496667	0	1.7205	1.21658
69	TRUE	FALSE	mucin 10	IPI00116916	34 kDa			unknown	195.28	61.13	42.26	3.18	14.81	7.95	99.5567	8.64667	54.1017	83.434	5.84622	72.6468
61	TRUE	FALSE	Mucin-19	IPI00464259	694 kDa			unknown	0	4.17	0	0	3.29	0	1.39	1.09667	1.24333	2.40755	1.89948	1.94616
50	TRUE	FALSE	nerve growth factor, beta isoform A	IPI00336602	34 kDa			unknown	0	0	0	3.71	6.58	2.98	0	4.42333	2.21167	0	1.90306	2.70526
79	TRUE	FALSE	Nucleobindin-2	IPI00309704	50 kDa			unknown	8.01	13.89	1.28	4.77	4.94	12.92	7.72667	7.54333	7.635	6.30977	4.65711	4.96093
55	TRUE	FALSE	Olfactory receptor Olfr460	IPI00125039	35 kDa			unknown	0	2.78	0	0	0	0	0.926667	0	0.463333	1.60503	0	1.13493
11	TRUE	FALSE	Ovostatin homolog	IPI00169490	162 kDa			unknown	8.01	8.34	6.4	1.59	3.29	3.97	7.58333	2.95	5.26667	1.03799	1.22589	2.73357
END OF FILE1	TRUE	FALSE	Pancreatic alpha-amylase	IPI00133544	57 kDa	TRUE		unknown	682.96	522.39	316.28	306.87	230.43	220.6	507.21	252.633	379.922	183.811	47.2268	183.982
71	TRUE	FALSE	Parotid secretory protein	IPI00131763	25 kDa	TRUE		unknown	1688.38	3032.9	3887.59	1237.02	2966.02	3349.71	2869.62	2517.58	2693.6	1108.66	1125.47	1017.6
63	TRUE	FALSE	Parotid secretory protein	IPI00881015	22 kDa	TRUE		unknown	0	1016.99	1505.86	0	1608.1	1143.73	840.95	917.277	879.113	768.21	827.621	715.394
58	TRUE	FALSE	Polymeric immunoglobulin receptor	IPI00310059	85 kDa			unknown	6.01	6.95	3.84	0	3.29	4.97	5.6	2.75333	4.17667	1.59502	2.52809	2.45055
3	TRUE	FALSE	Pro-epidermal growth factor	IPI00132121	133 kDa			unknown	0	0	0	5.3	11.52	6.96	0	7.92667	3.96333	0	3.2207	4.79571
62	TRUE	FALSE	Prolactin-inducible protein homolog	IPI00113711	17 kDa			unknown	410.58	853.05	925.8	531.06	885.53	973.81	729.81	796.8	763.305	278.844	234.332	233.265
53	TRUE	FALSE	Proline rich protein	IPI00276972	31 kDa			unknown	0	0	0	6.89	6.58	2.98	0	5.48333	2.74167	0	2.17348	3.30298
34	TRUE	FALSE	Proline-rich protein BstNI subfamily 1	IPI00378614	52 kDa			unknown	2	2.78	0	2.65	9.88	5.96	1.59333	6.16333	3.87833	1.43392	3.61929	3.51107
78	TRUE	FALSE	proline-rich protein MP5	IPI00378976	31 kDa	TRUE		unknown	29.04	11.11	10.24	33.92	16.46	10.93	16.7967	20.4367	18.6167	10.612	11.9998	10.3256
49	TRUE	FALSE	Protein hairless	IPI00123616	127 kDa			unknown	0	1.39	2.56	0	0	0	1.31667	0	0.658333	1.28157	0	1.08492
59	TRUE	FALSE	Putative uncharacterized protein	IPI00136226	19 kDa			unknown	14.02	4.17	5.12	12.19	13.17	6.96	7.77	10.7733	9.27167	5.43346	3.3386	4.35586
64	TRUE	FALSE	Putative uncharacterized protein	IPI00404881	44 kDa			unknown	0	2.78	0	0	0	1.99	0.926667	0.663333	0.795	1.60503	1.14893	1.25669
68	TRUE	FALSE	Putative uncharacterized protein	IPI00112184	13 kDa	TRUE		unknown	0	0	0	0	26.34	12.92	0	13.0867	6.54333	0	13.1708	10.9894
13	TRUE	FALSE	Putative uncharacterized protein	IPI00136222	19 kDa			unknown	8.01	1.39	0	3.18	4.94	2.98	3.13333	3.7	3.41667	4.28012	1.07852	2.80881
44	TRUE	FALSE	Salivary androgen-binding protein beta subunit	IPI00153363	12 kDa	TRUE		unknown	119.17	219.51	147.26	130.38	217.27	113.28	161.98	153.643	157.812	51.7643	55.7617	48.3364
57	TRUE	FALSE	salivary protein 1 precursor	IPI00655076	15 kDa	TRUE		unknown	0	0	0	3.18	0	0	0	1.06	0.53	0	1.83597	1.29823
73	TRUE	FALSE	Serum albumin	IPI00131695	69 kDa	TRUE		unknown	6.01	2.78	1.28	0	4.94	4.97	3.35667	3.30333	3.33	2.41715	2.86081	2.36888
56	TRUE	FALSE	similar to Predicted gene, EG381818	IPI00421224	45 kDa			unknown	4.01	1.39	0	4.24	0	0	1.8	1.41333	1.60667	2.0362	2.44797	2.02492
9	TRUE	FALSE	Sublingual parotid tongue-1 salivary protein	IPI00154104	18 kDa	TRUE		unknown	15.02	25.01	24.33	81.62	0	9.94	21.4533	30.52	25.9867	5.58179	44.5321	28.8161
38	TRUE	FALSE	Submaxillary gland androgen-regulated protein 3A	IPI00127277	16 kDa			unknown	94.13	482.1	395.67	84.27	427.95	415.36	323.967	309.193	316.58	203.682	194.891	178.474
31	TRUE	FALSE	titin isoform N2-A	IPI00604969	3716 kDa	TRUE		unknown	2	0	0	0	3.29	1.99	0.666667	1.76	1.21333	1.1547	1.65702	1.41075
37	TRUE	FALSE	Transcobalamin-2	IPI00136556	48 kDa			unknown	15.02	37.51	21.77	24.38	37.86	20.87	24.7667	27.7033	26.235	11.5406	8.96931	9.38299
66	TRUE	FALSE	Tripartite motif-containing 45	IPI00886053	70 kDa			unknown	0	77.8	21.77	0	24.69	15.9	33.19	13.53	23.36	40.1375	12.5145	28.6881
4	TRUE	FALSE	trypsinogen 7	IPI00131674	26 kDa	TRUE		unknown	0	4.17	1.28	0	4.94	2.98	1.81667	2.64	2.22833	2.13617	2.48749	2.12219
21	TRUE	FALSE	Uncharacterized protein C6orf58 homolog	IPI00471102	38 kDa			unknown	700.99	145.88	110.12	1637.18	57.61	245.44	318.997	646.743	482.87	331.299	862.869	611.512
51	TRUE	FALSE	WAP four-disulfide core domain protein 12	IPI00120005	10 kDa			unknown	11.02	8.34	10.24	30.74	46.09	42.73	9.86667	39.8533	24.86	1.37845	8.0692	17.2211
END OF FILE			Zinc finger homeobox protein 3	IPI00119958	407 kDa	TRUE		unknown	4.01	5.56	6.4	0	0	0	5.32333	0	2.66167	1.21245	0	3.01486
