# Supplementary material for: Positive Selection Shaped the Convergent Evolution of Independently Expanded Kallikrein Subfamilies Expressed in Mouse and Rat Saliva Proteomes
Source: PLoS One. 2011 Jun 14;6(6):e20979. doi: 10.1371/journal.pone.0020979 (PMC3114847; doi:10.1371/journal.pone.0020979)
Supplement: Table S4 — Protein report for the genome rat (BN/SsNHsd/Mcwi strain). (XLS) [file pone.0020979.s008.xls]

## Sheet: Suppl Table 3 - Rat Protein Rep
Table S4. Protein report for the genome rat (BN/SsNHsd/Mcwi )a
Sex	Protein name	Protein accession numbers	Database sources	Protein molecular weight (Da)	Protein identification probability	Number of unique peptides	Number of unique spectra	Number of total spectra	Percentage of total spectra	Percentage sequence coverage
male	21 kDa protein	IPI00393647	ipi.RAT.v3.75.fasta	20799.8	0.998	2	2	8	0.000145	0.191
female	Acidic mammalian chitinase	IPI00421295	ipi.RAT.v3.75.fasta	51934.6	1	15	16	151	0.00354	0.277
male	Acidic mammalian chitinase	IPI00421295	ipi.RAT.v3.75.fasta	51934.6	1	16	18	209	0.00379	0.319
female	Acidic proline-rich protein PRP25 (Fragment)	IPI00187925	ipi.RAT.v3.75.fasta	17397.5	1	3	4	13	0.000305	0.169
male	Acidic proline-rich protein PRP25 (Fragment)	IPI00187925	ipi.RAT.v3.75.fasta	17397.5	1	5	7	59	0.00107	0.169
male	Acidic proline-rich protein PRP33	IPI00195971	ipi.RAT.v3.75.fasta	21383.9	1	4	4	153	0.00278	0.272
female	Alpha-2u globulin	IPI00206823	ipi.RAT.v3.75.fasta	20545	1	7	10	60	0.00141	0.354
female	Alpha-amylase	IPI00198466	ipi.RAT.v3.75.fasta	58812	1	75	98	2338	0.0548	0.712
male	Alpha-amylase	IPI00198466	ipi.RAT.v3.75.fasta	58812	1	83	108	3920	0.0711	0.689
female	Anionic trypsin-1	IPI00212767	ipi.RAT.v3.75.fasta	25941.1	1	3	3	15	0.000351	0.0772
male	Anionic trypsin-1	IPI00212767	ipi.RAT.v3.75.fasta	25941.1	1	4	4	24	0.000436	0.0772
female	Apomucin	IPI00206980	ipi.RAT.v3.75.fasta	34957.6	1	9	10	71	0.00166	0.137
male	Apomucin	IPI00206980	ipi.RAT.v3.75.fasta	34957.6	1	6	8	39	0.000708	0.112
female	Ba1-667	IPI00196656	ipi.RAT.v3.75.fasta	107431	1	5	5	11	0.000258	0.0561
female	carbonic anhydrase VI	IPI00569317	ipi.RAT.v3.75.fasta	36126.3	1	24	28	241	0.00565	0.433
male	carbonic anhydrase VI	IPI00569317	ipi.RAT.v3.75.fasta	36126.3	1	18	25	200	0.00363	0.458
female	cDNA sequence BC048546	IPI00358444	ipi.RAT.v3.75.fasta	162370	1	7	7	15	0.000351	0.0426
male	cDNA sequence BC048546	IPI00358444	ipi.RAT.v3.75.fasta	162370	1	4	4	8	0.000145	0.046
female	Common salivary protein 1	IPI00204777	ipi.RAT.v3.75.fasta	17621.7	1	18	20	91	0.00213	0.692
male	Common salivary protein 1	IPI00204777	ipi.RAT.v3.75.fasta	17621.7	1	13	17	109	0.00198	0.541
female	Contiguous repeat polypeptide	IPI00211295	ipi.RAT.v3.75.fasta	26460.3	1	8	12	235	0.00551	0.224
male	Contiguous repeat polypeptide	IPI00211295	ipi.RAT.v3.75.fasta	26460.3	1	8	11	280	0.00508	0.224
female	Cysteine-rich secretory protein 1	IPI00193789	ipi.RAT.v3.75.fasta	27829.1	1	22	30	148	0.00347	0.439
male	Cysteine-rich secretory protein 1	IPI00193789	ipi.RAT.v3.75.fasta	27829.1	1	15	21	372	0.00675	0.358
female	Deoxyribonuclease-1	IPI00230876	ipi.RAT.v3.75.fasta	32047.2	1	30	40	312	0.00731	0.447
male	Deoxyribonuclease-1	IPI00230876	ipi.RAT.v3.75.fasta	32047.2	1	18	24	361	0.00655	0.366
female	hemoglobin alpha 2 chain	IPI00205036	ipi.RAT.v3.75.fasta	15266.6	1	6	6	13	0.000305	0.408
male	hemoglobin alpha 2 chain	IPI00205036	ipi.RAT.v3.75.fasta	15266.6	1	4	4	5	9.07e-05	0.352
female	hypothetical protein, partial	IPI00957397	ipi.RAT.v3.75.fasta	11517.7	1	6	8	182	0.00426	0.155
male	hypothetical protein, partial	IPI00957397	ipi.RAT.v3.75.fasta	11517.7	1	4	7	149	0.0027	0.127
female	IQ motif containing GTPase activating protein 1	IPI00365769	ipi.RAT.v3.75.fasta	188820	0.998	2	2	6	0.000141	0.0223
female	Isoform 5-HT4L of 5-hydroxytryptamine receptor 4	IPI00208196	ipi.RAT.v3.75.fasta	46089.8	0.998	2	2	3	7.03e-05	0.0468
female	kallikrein 1-related peptidase b3	IPI00231193	ipi.RAT.v3.75.fasta	29262.4	1	2	2	4	9.37e-05	0.083
male	kallikrein 1-related peptidase b3	IPI00231193	ipi.RAT.v3.75.fasta	29262.4	0.998	2	2	5	9.07e-05	0.0868
female	Long palate, lung and nasal epithelium carcinoma-associated protein 1	IPI00780659	ipi.RAT.v3.75.fasta	52203.2	1	11	13	50	0.00117	0.219
male	Long palate, lung and nasal epithelium carcinoma-associated protein 1	IPI00780659	ipi.RAT.v3.75.fasta	52203.2	1	11	12	125	0.00227	0.28
female	Neonatal submandibular gland proacinar cell protein	IPI00210084	ipi.RAT.v3.75.fasta	23011.1	1	6	7	17	0.000398	0.345
male	Neonatal submandibular gland proacinar cell protein	IPI00210084	ipi.RAT.v3.75.fasta	23011.1	0.998	2	3	3	5.44e-05	0.184
female	Nucleobindin-2	IPI00200070	ipi.RAT.v3.75.fasta	50073.2	0.999	2	2	4	9.37e-05	0.0571
female	Pancreatic alpha-amylase	IPI00211904	ipi.RAT.v3.75.fasta	57159.6	1	3	3	8	0.000187	0.262
male	Pancreatic alpha-amylase	IPI00211904	ipi.RAT.v3.75.fasta	57159.6	1	2	2	3	5.44e-05	0.181
female	Parotid secretory protein	IPI00209118	ipi.RAT.v3.75.fasta	24512.5	1	32	39	479	0.0112	0.583
male	Parotid secretory protein	IPI00209118	ipi.RAT.v3.75.fasta	24512.5	1	44	56	1313	0.0238	0.604
female	Polymeric immunoglobulin receptor	IPI00205255	ipi.RAT.v3.75.fasta	84779.9	1	5	5	17	0.000398	0.0728
male	Polymeric immunoglobulin receptor	IPI00205255	ipi.RAT.v3.75.fasta	84779.9	0.998	2	2	12	0.000218	0.0221
female	Prolactin-inducible protein homolog	IPI00198494	ipi.RAT.v3.75.fasta	16420.7	1	6	7	41	0.000961	0.329
male	Prolactin-inducible protein homolog	IPI00198494	ipi.RAT.v3.75.fasta	16420.7	1	3	3	20	0.000363	0.24
female	Proline-rich proteoglycan 2	IPI00187926	ipi.RAT.v3.75.fasta	30006.1	1	11	13	48	0.00112	0.251
male	Proline-rich proteoglycan 2	IPI00187926	ipi.RAT.v3.75.fasta	30006.1	1	13	16	289	0.00525	0.336
female	Protein	IPI00565415	ipi.RAT.v3.75.fasta	35810	1	6	7	23	0.000539	0.314
male	Protein	IPI00565415	ipi.RAT.v3.75.fasta	35810	1	6	7	35	0.000635	0.32
female	PR-Vbeta1	IPI00211778	ipi.RAT.v3.75.fasta	15570.3	1	6	6	26	0.000609	0.203
male	PR-Vbeta1	IPI00211778	ipi.RAT.v3.75.fasta	15570.3	1	5	5	18	0.000327	0.196
female	Putative uncharacterized protein Cst10	IPI00870333	ipi.RAT.v3.75.fasta	17164.8	1	8	9	40	0.000937	0.386
male	Putative uncharacterized protein Cst10	IPI00870333	ipi.RAT.v3.75.fasta	17164.8	1	7	7	47	0.000853	0.38
female	Putative uncharacterized protein Grpcb	IPI00373414	ipi.RAT.v3.75.fasta	25257.3	1	14	16	108	0.00253	0.234
male	Putative uncharacterized protein Grpcb	IPI00373414	ipi.RAT.v3.75.fasta	25257.3	1	6	8	71	0.00129	0.195
female	Putative uncharacterized protein Lpo	IPI00370706	ipi.RAT.v3.75.fasta	78231.7	1	6	6	19	0.000445	0.119
male	Putative uncharacterized protein Lpo	IPI00370706	ipi.RAT.v3.75.fasta	78231.7	1	7	7	42	0.000762	0.156
female	Putative uncharacterized protein RGD1306750	IPI00869706	ipi.RAT.v3.75.fasta	12528	1	8	12	95	0.00223	0.633
male	Putative uncharacterized protein RGD1306750	IPI00869706	ipi.RAT.v3.75.fasta	12528	1	8	12	160	0.0029	0.679
male	Putative uncharacterized protein Syne1	IPI00958822	ipi.RAT.v3.75.fasta	919502	1	2	2	2	3.63e-05	0.00125
female	RCG36470	IPI00369047	ipi.RAT.v3.75.fasta	19706.8	0.998	2	2	2	4.69e-05	0.139
male	RCG36470	IPI00369047	ipi.RAT.v3.75.fasta	19706.8	0.998	2	2	6	0.000109	0.185
female	Ribonuclease pancreatic beta-type	IPI00211902	ipi.RAT.v3.75.fasta	16805	0.998	2	2	4	9.37e-05	0.237
male	Ribonuclease pancreatic beta-type	IPI00211902	ipi.RAT.v3.75.fasta	16805	0.998	2	2	10	0.000181	0.237
female	Salivary proline-rich protein	IPI00211674	ipi.RAT.v3.75.fasta	27360.2	1	10	10	22	0.000516	0.464
male	Salivary proline-rich protein	IPI00211674	ipi.RAT.v3.75.fasta	27360.2	1	20	23	249	0.00452	0.544
male	Salivary proline-rich protein	IPI00211506	ipi.RAT.v3.75.fasta	16787.4	0.998	2	3	13	0.000236	0.122
female	Serum albumin	IPI00191737	ipi.RAT.v3.75.fasta	68713.2	1	6	6	14	0.000328	0.135
female	SMR1 protein	IPI00325582	ipi.RAT.v3.75.fasta	15952.3	0.998	2	2	6	0.000141	0.192
male	SMR1 protein	IPI00325582	ipi.RAT.v3.75.fasta	15952.3	1	6	7	45	0.000817	0.356
male	SMR1-alpha1	IPI00210086	ipi.RAT.v3.75.fasta	16264.8	1	2	2	15	0.000272	0.212
female	Spermatogenesis-associated protein 19, mitochondrial	IPI00200836	ipi.RAT.v3.75.fasta	18023.3	0.998	2	2	3	7.03e-05	0.117
female	Submandibular gland protein C	IPI00454347	ipi.RAT.v3.75.fasta	67742.3	1	14	16	126	0.00295	0.277
male	titin	IPI00959327	ipi.RAT.v3.75.fasta	3.70472e+06	1	3	3	3	5.44e-05	0.000899
female	Von Ebner gland protein 1	IPI00197508	ipi.RAT.v3.75.fasta	19708.1	1	3	4	6	0.000141	0.232
aSalivas for one male and one female were subjected to MUDPIT analysis and the spectra searched against the ipi.RAT.v3.75.fasta database
