# Supplementary material for: Positive Selection Shaped the Convergent Evolution of Independently Expanded Kallikrein Subfamilies Expressed in Mouse and Rat Saliva Proteomes
Source: PLoS One. 2011 Jun 14;6(6):e20979. doi: 10.1371/journal.pone.0020979 (PMC3114847; doi:10.1371/journal.pone.0020979)
Supplement: Table S6 — Sex-limited expressions in rodent salivas. (XLS) [file pone.0020979.s010.xls]

## Sheet: Male-expressed Samples Report f
Table S6a. Sex-limited expressions in rodent salivas (identified with the Quantify function in Sfd3)
Male mouse sex-limited expressions
Displaying:Quantitative Value			Female	Female	Female	Male	Male	Male
Identified Proteins (12/81)	Accession Number	Molecular Weight	BF2_209364	BF3_209364	BF1_209317	BM2_209364	BM3_209364	BM1_209317
Kallikrein 1-related peptidase b22	IPI00136038	28 kDa	0	0	0	87.24	64.59	71.02
Kallikrein 1-related peptidase b11	IPI00136034	29 kDa	0	0	0	62.55	65.58	87.45
Kallikrein 1-related peptidase-like b4	IPI00316234	29 kDa	0	0	0	39.5	35.77	12.19
Kallikrein 1-related peptidase b24	IPI00124804	29 kDa	0	0	0	16.46	29.81	18.02
Pro-epidermal growth factor	IPI00132121	133 kDa	0	0	0	11.52	6.96	5.3
Proline rich protein	IPI00276972	31 kDa	0	0	0	6.58	2.98	6.89
Putative uncharacterized protein	IPI00112184	13 kDa	0	0	0	26.34	12.92	0
Isoform 1 of Vomeromodulin	IPI00349521	62 kDa	0	0	0	19.75	0.99	0
Lysosomal alpha-mannosidase	IPI00381303	115 kDa	0	0	0	1.65	5.96	3.18
Long palate, lung and nasal epithelium carcinoma-associated protein 1	IPI00117756	52 kDa	0	0	0	4.94	7.95	0
Isoform 2 of Myosin-XVIIIa	IPI00407425	196 kDa	0	0	0	0	2.98	0
Mannosyl-oligosaccharide 1,2-alpha-mannosidase IA	IPI00132493	73 kDa	0	0	0	0	2.98	0
Female mouse sex-limited expressions
Displaying:Quantitative Value			Female	Female	Female	Male	Male	Male
Identified Proteins (1/81)	Accession Number	Molecular Weight	BF2_209364	BF3_209364	BF1_209317	BM2_209364	BM3_209364	BM1_209317
Olfactory receptor Olfr460	IPI00125039	35 kDa	2.78	0	0	0	0	0
Mouse Venn diagram from the Quantify function in Sfd3
Male rat sex-limited expressions
Displaying:Quantitative Value
Identified Proteins (10/73)	Accession Number	Molecular Weight	female	male
Acidic proline-rich protein PRP33	IPI00195971	21 kDa	0	156
SMR1-alpha1	IPI00210086	16 kDa	0	16
Salivary proline-rich protein	IPI00211506	17 kDa	0	15
Putative uncharacterized protein Syne1	IPI00958822	920 kDa	0	4
270 kDa protein	IPI00764062	270 kDa	0	2
38 kDa protein	IPI00196512	38 kDa	0	2
glutamine rich 2-like	IPI00370376	257 kDa	0	2
Glycoprotein	IPI00205981	39 kDa	0	3
Putative uncharacterized protein ENSRNOP00000057487	IPI00780879	178 kDa	0	2
Cadherin EGF LAG seven-pass G-type receptor 3	IPI00207551	359 kDa	0	2
Male rat sex-limited expressions
Displaying:Quantitative Value
Identified Proteins (12/73)	Accession Number	Molecular Weight	female	male
Submandibular gland protein C	IPI00454347	68 kDa	134	0
Alpha-2u globulin	IPI00206823	21 kDa	74	0
Serum albumin	IPI00191737	69 kDa	15	0
Ba1-667	IPI00196656	107 kDa	12	0
laminin, alpha 5	IPI00190577	404 kDa	2	0
Putative uncharacterized protein Tsc2	IPI00230779	199 kDa	3	0
Nucleobindin-2	IPI00200070	50 kDa	4	0
ephrin B3	IPI00211664	36 kDa	2	0
92 kDa protein	IPI00950353	92 kDa	4	0
Mitogen-activated protein kinase kinase kinase 1	IPI00210195	161 kDa	2	0
homeobox A4-like	IPI00382378	31 kDa	2	0
hypothetical protein	IPI00766192	107 kDa	2	0
Rat Venn diagram from the Quantify function in Sfd3
Table S6b. Sex-limited expressions in rodent salivas (manually curated)
Male-specific mouse expressions		Quantitative Valuea,b (No. samples with ID >95%) c					Standard Deviation
IPI Number	Protein name	Male		Female		Gene	Male		Female
IPI00420775	Dcpp2 protein	101 (2)		7 (2)		Dcpp2	139.25		5.77
IPI00121818	Epidermal growth factor-binding protein type B	90 (3)		6 (1)		Egfbp2	26.08		3.59
IPI00349521	Isoform 1 of Vomeromodulin	7 (3)		0 (0)		LOC71425	11.4		NA
IPI00407425	Isoform 2 of Myosin-XVIIIa	1 (1)		0 (0)		Myo18a	1.72		NA
IPI00121821	Kallikrein 1-related peptidase b26	51.7 (1)		8 (0)		Klk1b26	58.41		4.62
IPI00124822	Kallikrein 1-related peptidase b21	24.6 (2)		2 (0)		Klk1b21	9.09		1.15
IPI00136040	Kallikrein 1-related peptidase b9	116.7 (3)		9 (1)		Klk1b9	73.06		5.2
IPI00134580	Kallikrein 1-related peptidase b1	118.3 (3)		2.7 (1)		Klk1b1	34.98		3.7
IPI00130801	Kallikrein 1-related peptidase b8	53.7 (3)		3 (0)		Klk1b8	19.19		1.48
IPI00113575	Kallikrein 1-related peptidase b16	60 (3)		1 (0)		Klk1b16	13.83		0.8
IPI00136034	Kallikrein 1-related peptidase b11	72 (3)		0 (0)		Klk1b11	13.59		NA
IPI00136038	Kallikrein 1-related peptidase b22	74.3 (3)		0 (0)		Klk1b22	11.67		NA
IPI00124804	Kallikrein 1-related peptidase b24	21.3 (3)		0 (0)		Klk1b24	7.3		NA
IPI00124824	Kallikrein 1-related peptidase b27	28.3 (3)		0(0)		Klk1b27	8.43		NA
IPI00134582	Kallikrein 1-related peptidase b3	45.7 (3)		0 (0)		Klk1b3	28.72		NA
IPI00316234	Kallikrein 1-related peptidase-like b4	29.3 (3)		0 (0)		Klk1b4	14.81		NA
IPI00117756	Long palate, lung and nasal epithelium carcinoma-associated protein 1	6.5 (2)		0 (0)		U46068	4.01		NA
IPI00381303	Lysosomal alpha-mannosidase	3.7 (3)		0 (0)		Man2b1	2.19		NA
IPI00132493	Mannosyl-oligosaccharide 1,2-alpha-mannosidase IA	1 (1)		0 (0)		Man1a	1.72		NA
IPI00336602	Nerve growth factor, beta isoform A	4.7 (3)		0 (0)		Ngfb	1.9		NA
IPI00132121	Pro-epidermal growth factor	8 (3)		0 (0)		Egf	3.22		NA
IPI00276972	Proline rich protein	5.7 (3)		0 (0)		MP4	2.17		NA
IPI00112184	Putative uncharacterized protein	19.5 (2)		0 (0)		LOC76999	13.17		NA
IPI00655076	Salivary protein 1 precursor	1.06		0 (0)		Spt1	1.84		NA
Female-specific mouse expressions		Quantitative Valuea,b (No. samples with ID >95%) c					Mean (S.D.)
IPI Number	Protein name	Male		Female		Gene	Male	Female
IPI00405006	Isoform 2 of Submandibular gland protein C	0 (0)		38.3 (3)		Smgc	NA	20.08
IPI00125039	Olfactory receptor Olfr460	0 (0)		1 (1)		Olfr460	NA	1.61
IPI00123616	Protein hairless	0 (0)		1.3 (2)		Hr	NA	1.28
IPI00119958	Zinc finger homeobox protein 3	0.7 (1)		5.3 (1)		Zfhx3	NA	1.21
IPI00116916	Mucin 10	8.7 (3)		98.3 (3)		Muc10	5.85	83.43
Mouse salivary kallikreins not showing sex-limited expressiond		Quantitative Valuea,b (No. samples with ID >95%) c					Mean (S.D.)
IPI Number	Protein name	Male		Female	Gene		Male			Female
IPI00323869	Kallikrein-1	29.3 (3)		82.7 (3)	Klk1		7.18			17.14
IPI00136033	Kallikrein 1-related peptidase b5	30.7 (3)		68 (3)	Klk1b5		11.75			23.41
Male-specific rat expressions			Quantitative Valuea,e
IPI Number	Protein name		Male	Female	Gene
IPI00195971	Acidic proline-rich protein PRP33		125.17	0	Prpg1
IPI00210086	SMR1-alpha1		12.27	0	Vsca1
IPI00211506	Salivary proline-rich protein		10.64	0	Prp15
IPI00958822	Putative uncharacterized protein Syne1		1.64	0	CPG2
Female-specific rat expressions			Quantitative Valuea,e
IPI Number	Protein name		Male	Female	Gene
IPI00454347	Submandibular gland protein C		0	162.03	Smgc
IPI00206823	Alpha-2u globulin		0	77.16	Obp3
IPI00191737	Serum albumin		0	18	Alb
IPI00196656	Ba1-667		0	14.15	Ba1-667
IPI00200070	Nucleobindin-2		0	5.14	Nucb2
a Normalized version of the unweighted spectral count calculated with the Quantify function in Sfd3 (See ST 1, 3, 4 & 5).
bThose identified with the Quantify function in Sfd3 are shown in bold typeface; those identified manually if the number with ID>95% was 0 and/or the ratio of normalized spectra exceeded 10 (Supp. Table 3) are in normal typeface.
c Because there were three of each sex of mouse, the normalized spectra for all were averaged and the number identified with P>95% are shown in parentheses.
dFor comparison to the kallikreins with sex-limited expression shown above.
eBecause there was only one subject of each sex, only the normalized spectra are shown for each. The no. animals with ID>95% is not shown, nor is it possible to calculate means and standard deviations.
